# Supplementary material for: WRKY Transcription Factor Responses and Tolerance to Abiotic Stresses in Plants
Source: Int J Mol Sci. 2024 Jun 21;25(13):6845. doi: 10.3390/ijms25136845 (PMC11241455; doi:10.3390/ijms25136845)
Supplement: Supplementary file 1 [file ijms-25-06845-s001.zip]

Archive with 2 entries (2 files):
- ijms-3064354-supplementary/ijms-3064354-figures.pdf
- ijms-3064354-supplementary/ijms-3064354-revised-supplementary.xlsx
