# Supplementary material for: WRKY Transcription Factor Responses and Tolerance to Abiotic Stresses in Plants
Source: Int J Mol Sci. 2024 Jun 21;25(13):6845. doi: 10.3390/ijms25136845 (PMC11241455; doi:10.3390/ijms25136845)
Supplement: Supplementary file 1 [file ijms-25-06845-s001.zip › ijms-3064354-supplementary/ijms-3064354-revised-supplementary.xlsx]

## Sheet: Sheet1
Supplemental Table S1. Summary of the localization, autoactivation activity and binding elements of the WRKY family transcription factors that have been published
Transcription Factors	LOCUS Number	Chromosome Localization	Nuclear Localization Signal	Transcriptional activation activity	Binding Sequence	Reference
GmWRKY76	NP_001355645.1	6	Yes	Yes	TTGACC	[46]
GmWRKY58	NP_001237638.1	6	Yes	Yes	TTGACC	[46]
GmWRKY46	NP_001341099.1	8	Yes	Yes		[47]
GmWRKY45	ABS18441.1	4	Yes			[48]
GmWRKY17	ABS18421.1	6	Yes	Yes	TTGACC	[49]
OsWRKY47	LOC_Os07g48260.1	7	Yes		GTTGACC	[50]
OsWRKY74	LOC_Os09g16510.1	9	Yes			[51]
OsWRKY31	LOC_Os06g30860.1	3	Yes	Yes		[52]
